# Supplementary material for: Effects of Maternal Low-Protein Diet on Microbiota Structure and Function in the Jejunum of Huzhu Bamei Suckling Piglets
Source: Animals (Basel). 2019 Sep 23;9(10):713. doi: 10.3390/ani9100713 (PMC6826398; doi:10.3390/ani9100713)
Supplement: Supplementary file 1 [file animals-09-00713-s001.zip]

Archive with 11 entries (9 files):
- animals-549084-SI/
- animals-549084-SI/animals-549084-SI/
- animals-549084-SI/animals-549084-SI/Supplemental Figure S1.png
- animals-549084-SI/animals-549084-SI/Supplemental Figure S2.png
- animals-549084-SI/animals-549084-SI/Supplemental Figure S3.png
- animals-549084-SI/animals-549084-SI/Supplemental Table S1.xlsx
- animals-549084-SI/animals-549084-SI/Supplemental Table S2.xlsx
- animals-549084-SI/animals-549084-SI/Supplemental Table S3.xlsx
- animals-549084-SI/animals-549084-SI/Supplemental Table S4.xlsx
- animals-549084-SI/animals-549084-SI/Supplemental Table S5.xlsx
- animals-549084-SI/animals-549084-SI/Supplemental Table S6.xlsx
