# Supplementary material for: Effects of Maternal Low-Protein Diet on Microbiota Structure and Function in the Jejunum of Huzhu Bamei Suckling Piglets
Source: Animals (Basel). 2019 Sep 23;9(10):713. doi: 10.3390/ani9100713 (PMC6826398; doi:10.3390/ani9100713)
Supplement: Supplementary file 1 [file animals-09-00713-s001.zip › animals-549084-SI/animals-549084-SI/Supplemental Table S1.xlsx]

## Sheet: Sheet1
Supplemental Table S1. Genus-specific 16S rRNA gene target primers of relative quantitative real-time PCR
Genus	Primer sequence(5’–3’)	Size, bp	Reference/GenBank
Lactobacillus	F: AGCAGTAGGGAATCTTCCA	340	Walter et al. 2001
	R: CACCGCTACACATGGAG
Clostridium	F: CGGTACTAGAGGAGGAAGCC R: TACGCATTTCACCGCTACAC	220	AM412317.1
Actinobacillus	F: ATGCCGCGTGAATGAAGAAG R: TCACTTAATCAACCGCCTGC	204	CP030753.1
	R: TCACTTAATCAACCGCCTGC
Veillonella	F: CGATGATCAGTAGCCGGTCT	175	CP001820.1
	R: TCGTCCCGATTAACAGAGCT
16S	F: GCTCGTGTCGTGAGATGTT	159	Qian et al. 2018
	R: TGTAGCCCAGGTCATAAGG
