# Supplementary material for: Effects of Maternal Low-Protein Diet on Microbiota Structure and Function in the Jejunum of Huzhu Bamei Suckling Piglets
Source: Animals (Basel). 2019 Sep 23;9(10):713. doi: 10.3390/ani9100713 (PMC6826398; doi:10.3390/ani9100713)
Supplement: Supplementary file 1 [file animals-09-00713-s001.zip › animals-549084-SI/animals-549084-SI/Supplemental Table S2.xlsx]

## Sheet: Sheet1
Supplemental Table S2 qPCR reaction system
Item	Volume, μL
SYBR® Premix Ex Taq™	10
DNA	2
Forward Primer(10μmol/L)	0.8
Reverse Primer(10μmol/L)	0.8
ddH2O	6.4
Total volume	20
