# Supplementary material for: Effects of Maternal Low-Protein Diet on Microbiota Structure and Function in the Jejunum of Huzhu Bamei Suckling Piglets
Source: Animals (Basel). 2019 Sep 23;9(10):713. doi: 10.3390/ani9100713 (PMC6826398; doi:10.3390/ani9100713)
Supplement: Supplementary file 1 [file animals-09-00713-s001.zip › animals-549084-SI/animals-549084-SI/Supplemental Table S3.xlsx]

## Sheet: Sheet1
Supplemental Table S3 qPCR reaction programs
Item	Temperature, ℃	Time, s	Number of cycles
Pre-incubation	95	30	1
Amplification	95	5	40
	60	20
	72	15
Melting curve	95	5	1
	65	15
Cooling	40	15	1
