# Supplementary material for: Effects of Maternal Low-Protein Diet on Microbiota Structure and Function in the Jejunum of Huzhu Bamei Suckling Piglets
Source: Animals (Basel). 2019 Sep 23;9(10):713. doi: 10.3390/ani9100713 (PMC6826398; doi:10.3390/ani9100713)
Supplement: Supplementary file 1 [file animals-09-00713-s001.zip › animals-549084-SI/animals-549084-SI/Supplemental Table S4.xlsx]

## Sheet: Sheet1
Supplemental Table S4 Sequencing data quality assessment
Sample ID	PE Reads	Clean Tags	Effective Tags	AvgLen(bp)	GC(%)	Q20(%)	Q30(%)	Effective(%)
LP1	79991	64227	63815	419	53.08	96.8	93.71	79.78
LP10	41289	33276	31318	419	52.12	97.07	94.17	75.85
LP2	78594	67416	66929	420	52.83	96.95	93.96	85.16
LP3	46398	39552	38845	422	51.61	97.02	94.06	83.72
LP4	80176	69258	68617	415	52.77	97.15	94.3	85.58
LP5	80026	67664	67329	422	53.3	96.86	93.85	84.13
LP6	80181	69401	69135	418	52.82	97.18	94.39	86.22
LP7	79943	61120	60541	422	52.68	96.76	93.64	75.73
LP8	60330	48626	48303	417	53.44	96.97	93.96	80.06
LP9	80002	66238	66036	424	52.43	96.84	93.8	82.54
NP1	80033	68613	68343	427	51.51	97.08	94.19	85.39
NP10	80130	69393	68867	423	51.86	97.09	94.23	85.94
NP2	79957	69628	68795	426	51.35	97.11	94.25	86.04
NP3	79768	68148	67907	428	51.75	97.05	94.17	85.13
NP4	80170	67823	67347	426	51.96	97.02	94.06	84.01
NP5	63809	53056	52875	427	51.53	96.98	94.06	82.86
NP6	79965	69713	69508	429	51.2	97.08	94.23	86.92
NP7	79903	62395	61538	422	52.14	96.95	93.96	77.02
NP8	79996	66812	66520	427	51.92	96.99	94.07	83.15
NP9	33273	27424	27279	426	51.25	97.15	94.34	81.99
VLP1	48206	42175	41668	410	53.6	97.08	94.19	86.44
VLP10	80147	68776	68382	418	53.07	96.91	94.01	85.32
VLP2	79975	70318	69481	409	53.43	97.28	94.55	86.88
VLP3	80248	68466	67687	414	52.94	96.9	93.93	84.35
VLP4	79865	71176	70975	406	52.86	97.39	94.76	88.87
VLP5	80268	70018	69858	405	53.02	97.23	94.48	87.03
VLP6	80246	70724	70622	407	53.25	97.33	94.68	88.01
VLP7	80094	69624	69386	410	53.26	97.24	94.53	86.63
VLP8	79770	65826	65298	412	52.93	97.18	94.38	81.86
VLP9	80173	67664	67462	413	53.37	96.9	93.9	84.15
Average	73764.2	62485	62022.2	418.767	52.5093	97.0513	94.1603	83.892
Total	2212926	1874550
