# Supplementary material for: Effects of Maternal Low-Protein Diet on Microbiota Structure and Function in the Jejunum of Huzhu Bamei Suckling Piglets
Source: Animals (Basel). 2019 Sep 23;9(10):713. doi: 10.3390/ani9100713 (PMC6826398; doi:10.3390/ani9100713)
Supplement: Supplementary file 1 [file animals-09-00713-s001.zip › animals-549084-SI/animals-549084-SI/Supplemental Table S5.xlsx]

## Sheet: Sheet1
Supplemental Table S5 Species annotation and taxonomic analysis
Sample ID	Kindom	Phylum	Class	Order	Family	Genus	Species
LP1	1	13	26	57	95	190	208
LP10	1	12	21	46	74	131	144
LP2	1	14	28	65	108	204	219
LP3	1	13	23	51	81	144	157
LP4	1	14	30	64	104	187	200
LP5	1	9	15	32	59	97	108
LP6	1	12	21	48	72	123	135
LP7	1	10	17	35	60	98	109
LP8	1	16	29	63	102	191	206
LP9	1	9	13	26	48	102	111
NP1	1	9	16	34	64	122	135
NP10	1	9	14	31	58	111	122
NP2	1	9	14	28	48	72	80
NP3	1	11	17	39	64	119	129
NP4	1	15	24	48	77	134	146
NP5	1	10	18	33	57	99	108
NP6	1	9	14	30	55	92	101
NP7	1	11	16	33	61	105	115
NP8	1	9	15	36	65	117	126
NP9	1	12	19	44	68	106	114
VLP1	1	12	17	40	68	110	118
VLP10	1	8	12	27	54	90	98
VLP2	1	16	31	69	112	213	232
VLP3	1	8	12	29	55	95	103
VLP4	1	11	22	44	67	110	124
VLP5	1	9	14	27	51	101	109
VLP6	1	9	13	28	50	81	87
VLP7	1	8	14	32	56	109	120
VLP8	1	13	26	56	92	162	173
VLP9	1	10	15	31	59	108	116
Total	1	21	41	89	147	297	324
