# Supplementary material for: Effects of Maternal Low-Protein Diet on Microbiota Structure and Function in the Jejunum of Huzhu Bamei Suckling Piglets
Source: Animals (Basel). 2019 Sep 23;9(10):713. doi: 10.3390/ani9100713 (PMC6826398; doi:10.3390/ani9100713)
Supplement: Supplementary file 1 [file animals-09-00713-s001.zip › animals-549084-SI/animals-549084-SI/Supplemental Table S6.xlsx]

## Sheet: Sheet1
Supplemental Table S6 Alpha diversity analysis
Sample ID	OTU	ACE	Chao1	Simpson	Shannon	Coverage
LP1	334	337.693	341.333	0.066	3.6803	0.9997
LP10	243	257.755	262.714	0.0536	3.7618	0.9988
LP2	330	354.888	352.658	0.2257	2.351	0.9991
LP3	250	257.303	265.833	0.1506	2.9581	0.9993
LP4	297	310.767	313.731	0.1501	2.9209	0.9994
LP5	164	178.175	179.546	0.239	1.992	0.9996
LP6	221	231.216	234.125	0.2146	2.2667	0.9996
LP7	189	191.993	193	0.1935	2.4925	0.9998
LP8	302	306.917	307.688	0.0384	3.9342	0.9996
LP9	177	185.832	187.909	0.1232	2.6801	0.9997
NP1	215	227.601	233.056	0.4813	1.4984	0.9995
NP10	187	217.926	224.625	0.4245	1.384	0.9992
NP2	126	169.563	186.2	0.527	1.3456	0.9992
NP3	209	224.613	234.833	0.4092	1.6496	0.9994
NP4	232	241.685	244	0.2666	2.1985	0.9997
NP5	171	183.609	189.071	0.5516	1.2417	0.9995
NP6	159	188.673	184.2	0.7474	0.7364	0.9994
NP7	191	194.756	194	0.2396	2.3539	0.9998
NP8	203	211.365	210.583	0.3501	1.9655	0.9997
NP9	188	193.009	198.5	0.4346	1.8073	0.9993
VLP1	158	161.91	162.2	0.38	2.1252	0.9998
VLP10	176	219.178	209.781	0.2856	1.7195	0.9991
VLP2	371	415.218	430.727	0.5445	1.4939	0.9986
VLP3	169	201.249	197.7	0.3529	1.6538	0.9992
VLP4	193	203.466	205.353	0.8232	0.6461	0.9996
VLP5	185	203.75	207	0.9003	0.399	0.9994
VLP6	138	147.375	149.4	0.7748	0.6427	0.9997
VLP7	189	199.619	197.885	0.4423	1.6021	0.9996
VLP8	258	261.243	269	0.3473	2.2835	0.9998
VLP9	185	196.416	210	0.3349	1.7766	0.9995
